# Supplementary material for: Hybridization of Oxalis corniculata and O. dillenii in their non-native range
Source: PhytoKeys. 2021 May 18;178:17–30. doi: 10.3897/phytokeys.178.61031 (PMC8149379; doi:10.3897/phytokeys.178.61031)
Supplement: XML Treatment for Oxalis × vanaelstii [file phytokeys.178.61031-treatment1.xml]

<!DOCTYPE tp:taxon-treatment
  PUBLIC "-//TaxonX//DTD Taxonomic Treatment Publishing DTD v0 20100105//EN" "tax-treatment-NSO.dtd">
<tp:taxon-treatment xmlns:tp="http://www.plazi.org/taxpub"><tp:treatment-meta><kwd-group><label>Taxon classification</label><kwd><named-content xmlns:xlink="http://www.w3.org/1999/xlink" content-type="kingdom">Plantae</named-content></kwd><kwd><named-content xmlns:xlink="http://www.w3.org/1999/xlink" content-type="order">Oxalidales</named-content></kwd><kwd><named-content xmlns:xlink="http://www.w3.org/1999/xlink" content-type="family">Oxalidaceae</named-content></kwd></kwd-group><mixed-citation publication-type="journal"><person-group><name><surname>Groom</surname><given-names>Quentin</given-names></name><name><surname>Meeus</surname><given-names>Sofie</given-names></name><name><surname>Janssens</surname><given-names>Steven B.</given-names></name><name><surname>Leus</surname><given-names>Leen</given-names></name><name><surname>Hoste</surname><given-names>Ivan</given-names></name></person-group><article-title>Hybridization of <italic><tp:taxon-name><tp:taxon-name-part taxon-name-part-type="genus" reg="Oxalis">Oxalis</tp:taxon-name-part> <tp:taxon-name-part taxon-name-part-type="species" reg="corniculata">corniculata</tp:taxon-name-part></tp:taxon-name></italic> and <italic><tp:taxon-name><tp:taxon-name-part taxon-name-part-type="genus" reg="Oxalis">O.</tp:taxon-name-part> <tp:taxon-name-part taxon-name-part-type="species" reg="dillenii">dillenii</tp:taxon-name-part></tp:taxon-name></italic> in their non-native range</article-title><source>PhytoKeys</source><day>18</day><month>5</month><year>2021</year><volume>178</volume><fpage>17</fpage><lpage>30</lpage><pub-id pub-id-type="doi">10.3897/phytokeys.178.61031</pub-id></mixed-citation></tp:treatment-meta><tp:nomenclature><tp:taxon-name><object-id xmlns:xlink="http://www.w3.org/1999/xlink" content-type="arpha" xlink:type="simple">3D605985-5F75-5A24-B662-2DE1D140E5C5</object-id>
            <tp:taxon-name-part taxon-name-part-type="genus" reg="Oxalis">Oxalis</tp:taxon-name-part>
            <tp:taxon-name-part taxon-name-part-type="hybrid-sign">×</tp:taxon-name-part>
            <tp:taxon-name-part taxon-name-part-type="species" reg="vanaelstii">vanaelstii</tp:taxon-name-part>
            <object-id xmlns:xlink="http://www.w3.org/1999/xlink" content-type="ipni" xlink:type="simple">urn:lsid:ipni.org:names:77217160-1</object-id>
          </tp:taxon-name><tp:taxon-authority>Hoste, Meeus &amp; Groom</tp:taxon-authority><tp:taxon-status xmlns:xlink="http://www.w3.org/1999/xlink" xlink:type="simple">sp. nov.</tp:taxon-status></tp:nomenclature><tp:treatment-sec sec-type="type material" id="SECID0EIBAG"><title>Type material.</title><p><bold><italic>Holotype</italic>.</bold> Belgium. • Bellem, Aalter; <named-content xmlns:xlink="http://www.w3.org/1999/xlink" content-type="dwc:verbatimCoordinates" xlink:type="simple"><named-content content-type="geo-json" specific-use="{&#34;type&#34;:&#34;Point&#34;,&#34;coordinates&#34;:[3.490000,51.090000]}" id="NCID0EWBAG" xlink:type="simple">51.09°N, 3.49°E</named-content></named-content>; 31 Oct. 2016; Ivan Hoste 16054 (holotype: BR (BR0000025668254V); isotype: K, isotype: MO).</p><p><bold><italic>Paratypes</italic>.</bold> Belgium. • Cultivated at Meise Botanic Garden; Quentin Groom 19001 (BR (BR0000025668247V)). • Cultivated at Meise Botanic Garden; Ivan Hoste &amp; Quentin Groom S.N. (BR (BR0000025668209V)).</p></tp:treatment-sec><tp:treatment-sec sec-type="diagnosis" id="SECID0ECCAG"><title>Diagnosis.</title><p>Intermediate in characters between its parents <italic><tp:taxon-name><tp:taxon-name-part taxon-name-part-type="genus" reg="Oxalis">O.</tp:taxon-name-part> <tp:taxon-name-part taxon-name-part-type="species" reg="corniculata">corniculata</tp:taxon-name-part></tp:taxon-name></italic> and <italic><tp:taxon-name><tp:taxon-name-part taxon-name-part-type="genus" reg="Oxalis">O.</tp:taxon-name-part> <tp:taxon-name-part taxon-name-part-type="species" reg="dillenii">dillenii</tp:taxon-name-part></tp:taxon-name></italic>. Prostrate to ascending, mid-sized stipules, stem hairs antrorse, not tightly appressed to the stem. Flowers with at most weak orange marks in the throat, marks sometimes absent.</p></tp:treatment-sec><tp:treatment-sec sec-type="description" id="SECID0E5CAG"><title>Description.</title><p>A short-lived perennial, prostrate to ascending, herb with a thin taproot. Leaves trifoliolate with three similarly sized, heart-shaped leaflets. A narrow stipule is fused to the base of the petiole and is intermediate in width between <italic><tp:taxon-name><tp:taxon-name-part taxon-name-part-type="genus" reg="Oxalis">O.</tp:taxon-name-part> <tp:taxon-name-part taxon-name-part-type="species" reg="corniculata">corniculata</tp:taxon-name-part></tp:taxon-name></italic> and <italic><tp:taxon-name><tp:taxon-name-part taxon-name-part-type="genus" reg="Oxalis">O.</tp:taxon-name-part> <tp:taxon-name-part taxon-name-part-type="species" reg="dillenii">dillenii</tp:taxon-name-part></tp:taxon-name></italic>. The stem hair density is moderate with simple, arcuate, antrorse, pointed hairs. Not strongly appressed to the stem as in <italic><tp:taxon-name><tp:taxon-name-part taxon-name-part-type="genus" reg="Oxalis">O.</tp:taxon-name-part> <tp:taxon-name-part taxon-name-part-type="species" reg="dillenii">dillenii</tp:taxon-name-part></tp:taxon-name></italic>. The leaves are green or purple-brown, though if purple, not as darkly colored as <tp:taxon-name><tp:taxon-name-part taxon-name-part-type="genus" reg="Oxalis">Oxalis</tp:taxon-name-part> <tp:taxon-name-part taxon-name-part-type="species" reg="corniculata">corniculata</tp:taxon-name-part> <tp:taxon-name-part taxon-name-part-type="infraspecific-rank">var.</tp:taxon-name-part> <tp:taxon-name-part taxon-name-part-type="variety" reg="atropurpurea">atropurpurea</tp:taxon-name-part></tp:taxon-name>. The flowers are yellow, sometimes with weak orange streaks in the throat. Fruits are unknown.</p></tp:treatment-sec><tp:treatment-sec sec-type="etymology" id="SECID0EWEAG"><title>Etymology.</title><p><tp:taxon-name><tp:taxon-name-part taxon-name-part-type="genus" reg="Oxalis">Oxalis</tp:taxon-name-part> <tp:taxon-name-part taxon-name-part-type="hybrid-sign">×</tp:taxon-name-part> <tp:taxon-name-part taxon-name-part-type="species" reg="vanaelstii">vanaelstii</tp:taxon-name-part></tp:taxon-name> is named to commemorate the Belgian naturalist, conservationist and mycologist Etienne Vanaelst (1948–2017) who, as a volunteer collaborating with mycologists at Ghent University, contributed to a better understanding of the diversity of mushrooms, especially those growing in and around his hometown, Knesselare (prov. of East Flanders).</p></tp:treatment-sec><tp:treatment-sec sec-type="habitat" id="SECID0EJFAG"><title>Habitat.</title><p>Gardens.</p></tp:treatment-sec><tp:treatment-sec sec-type="distribution" id="SECID0EOFAG"><title>Distribution area.</title><p>Europe and Japan where parental distribution overlaps. The hybrid is also highly likely to occur in North America where the parents also co-occur (<xref ref-type="bibr" rid="B5">Eiten 1963</xref>).</p></tp:treatment-sec><ref-list><ref id="B5"><mixed-citation xmlns:xlink="http://www.w3.org/1999/xlink" xlink:type="simple"><person-group><name name-style="western"><surname>Eiten</surname><given-names>G</given-names></name></person-group> (<year>1963</year>) <article-title>Taxonomy and regional variation of <tp:taxon-name><tp:taxon-name-part taxon-name-part-type="genus">Oxalis</tp:taxon-name-part> <tp:taxon-name-part taxon-name-part-type="infraspecific-rank">section</tp:taxon-name-part> <tp:taxon-name-part taxon-name-part-type="section">Corniculatae</tp:taxon-name-part></tp:taxon-name>. I. Introduction, keys and synopsis of the species.</article-title><source>American Midland Naturalist</source><volume>69</volume>(<issue>2</issue>): <fpage>257</fpage>–<lpage>309</lpage>. <ext-link xlink:type="simple" ext-link-type="doi" xlink:href="10.2307/2422912">https://doi.org/10.2307/2422912</ext-link></mixed-citation></ref></ref-list></tp:taxon-treatment>
