# Supplementary material for: Hybridization of Oxalis corniculata and O. dillenii in their non-native range
Source: PhytoKeys. 2021 May 18;178:17–30. doi: 10.3897/phytokeys.178.61031 (PMC8149379; doi:10.3897/phytokeys.178.61031)
Supplement: Supplementary material 1 — Figure S1 [file phytokeys-178-017-s001.xlsx]

## Sheet: Hoja1
Taxon	Dry season				Rainy season				General (MMZ)
	S 1	S 2	S 3	S 4	S 1	S 2	S 3	S 4
Papilionidae Latreille, 182
Papilioninae Latreille, 182
Troidini Talbot, 1939
Parides photinus (Doubleday, 1844)	3				3				6
Parides erithalion polyzelus (C. Felder & R. Felder, 1865)	5								5
Battus philenor philenor (Linnaeus, 1771)	8	12	13	8	17	16	10	16	100
Battus polydamas polydamas (Linnaeus, 1758)	9	11	11	6	11	17	8	13	86
Leptocircini W. F. Kirby, 1896
Protographium epidaus epidaus (Doubleday, 1846)	4								4
Protographium philolaus philolaus (Boisduval, 1836)	4	3			5	6			18
Papilionini Latreille, 182
Papilio polyxenes asterius (Stoll, 1782)	4	5	10	7	12	7	8	11	64
Pterourus pilumnus Boisduval, 1836	12	10			8	9	9	7	55
Pterourus palamedes leontis Rothschild & Jordan, 196	10				7				17
Heraclides cresphontes Cramer, 1777	12	9	5	10	6	8	9	7	66
Heraclides thoas autocles Rothschild & Jordan, 196	8	13							21
Heraclides astyalus pallas G. Gray, 1853	7	8	7		12	10	11		55
Heraclides ornythion Boisduval, 1836	13	9			5	12	7	8	54
Heraclides anchisiades idaeus Fabricius, 1793	8				10				18
Pieridae Swainson, 182
Coliadinae Swainson, 1821
Kricogonia lyside (Godart, 1819)	14	14	21	16	23	12	16	26	142
Nathalis iole iole Boisduval, 1836	12	17	7	12	20	13	18	9	108
Eurema daira eugenia (Wallengren, 186)	13	14			20	11			58
Eurema boisduvaliana (C. Felder & R. Felder, 1865)	9	8	16		19				52
Eurema mexicana mexicana (Boisduval, 1836)	13	16	11	15		14	15	17	101
Abaeis nicippe (Cramer, 1779)	20	12	14	13	14	16	7	9	105
Pyrisitia proterpia (Fabricius, 1775)	19	23	9	13	13	10	12	18	117
Pyrisitia lisa centralis (Herrich-Schäffer, 1865)	12	10	14	12	7	11	16	16	98
Pyrisitia nise nelphe (R. Felder, 1869)	4	14			12	18	18	11	77
Pyrisitia dina westwoodii (Boisduval, 1836)	17				21				38
Colias eurytheme Boisduval, 1832		9	11	12					32
Zerene cesonia cesonia (Stoll, 179)	15	9	16	9	10	19	17	14	109
Anteos clorinde (Godart, 1824)	14	9			23	15			61
Anteos maerula (Fabricius, 1775)	20	15	16		15	11	9	16	102
Phoebis sennae marcellina (Cramer, 1777)	11	19	11	9	20	23	15	12	120
Phoebis philea philea (Linnaeus, 1763)	10	6	9		14	13			52
Phoebis agarithe agarithe (Boisduval, 1836)	16	11	6	14	7	18	15	13	100
Pierinae Swainson, 182
Pierini Swainson, 182
Glutophrissa drusilla tenuis (Lamas, 1981)	8	4	4	5	8	9	6	3	47
Catasticta nimbice nimbice (Boisduval, 1836)	6	4			6				16
Leptophobia aripa elodia (Boisduval, 1836)	8				11				19
Pontia protodice (Boisduval & Le Conte, 183)	7	6			10	13	12	8	56
Ascia monuste monuste (Linnaeus, 1764)	4	1	5		7	6	12	13	48
Ganyra josephina josepha (Salvin & Godman, 1868)	4	2	5	6					17
Lycaenidae Leach, 1815
Theclinae Swainson, 1831
Eumaeini E. Doubleday, 1847
Eumaeus childrenae (G. Gray, 1832)	5				13				18
Atlides halesus corcorani Clench, 1942	7								7
Rekoa zebina (Hewitson, 1869)	6	6			9				21
Rekoa marius (Lucas, 1857)	7	2	5		8	14			36
Arawacus jada (Hewitson, 1867)		6	6	6		8	10	5	41
Ocaria ocrisia (Hewitson, 1868)			5	5			11	10	31
Chlorostrymon telea (Hewitson, 1868)				2					2
Cyanophrys herodotus (Fabricius, 1793)	5				10				15
Cyanophrys miserabilis (Clench, 1946)	4	10			7	12			33
Allosmaitia strophius (Godart, 1824)	8				10				18
Laothus erybathis (Hewitson, 1867)	5	4							9
Electrostrymon guzanta (Schaus, 192)	5	9	4	8	11	6	13	7	63
Calycopis isobeon (Butler & H. Druce, 1872)	6	5	8	8	14	10	10	7	68
Strymon melinus melinus Hübner, 1818	3	7	5	8	9	13	10	12	67
Strymon rufofusca (Hewitson, 1877)	3	5			10				18
Strymon albata (C. Felder & R. Felder, 1865)	3								3
Strymon bebrycia (Hewitson, 1868)					13				13
Strymon yojoa (Reakirt, 1867)	4	8			5	11			28
Strymon bazochii bazochii (Godart, 1824)	2				10				12
Strymon istapa istapa (Reakirt, 1867)	9	6	10	1	6	10	9	10	61
Tmolus echion echiolus (Draudt, 192)					9				9
Ministrymon clytie (W. H. Edwards, 1877)	9	7	8	4	9	14	13	8	72
Ministrymon azia (Hewitson, 1873)	3	6	5		15	5			34
Michaelus hecate (Godman & Salvin, 1887)					5				5
Polyommatinae Swainson, 1827
Leptotes cassius cassidula (Boisduval, 187)	14	11	9	9	4	14	14	11	86
Leptotes marina (Reakirt, 1868)	8	7			19	10	13		57
Brephidium exilis exilis (Boisduval, 1852)			10	9					19
Cupido comyntas comyntas (Godart, 1824)					12	12			24
Echinargus isola (Reakirt, 1867)	6	5	12	13	15	15	11	7	84
Hemiargus ceraunus astenidas (Lucas, 1857)	10	9	10	3	13	15	9		69
Riodinidae Grote, 1895
Riodininae Grote, 1895
Calephelis nemesis australis (W. H. Edwards, 1877)	7	2	9	5	9	2	5	5	44
Calephelis perditalis perditalis W. Barnes & McDunnough, 1918	5	5	6	8	11	8	5	12	60
Calephelis rawsoni McAlpine, 1939	7	4			7				18
Caria ino melicerta Schaus, 189	7	2	8		7	6	7		37
Lasaia agesilas callaina Clench, 1972	6	10			7	13			36
Anteros carausius carausius Westwood, 1851			4	7					11
Emesis tenedia C. Felder & R. Felder, 1861	8	7	5	3	10	5	6	9	53
Emesis emesia (Hewitson, 1867)	7	7	6	8	3	10	3	4	48
Apodemia hypoglauca hypoglauca (Godman & Salvin, 1878)	2								2
Nymphalidae Rafinesque, 1815
Libytheinae Boisduval, 1833
*Libytheana carinenta larvata (Strecker, 1878)	11	9	12	14	16	19	16	16	113
Danainae Boisduval, 1833
Danaini Boisduval, 1833
Danaus plexippus plexippus (Linnaeus, 1758)	5	5	8	11	7	9	6	10	61
Danaus gilippus thersippus (H. Bates, 1863)	7	5	7	7	8	10	6	3	53
Danaus eresimus montezuma Talbot, 1943	6	10			11	10			37
Ithomiini Godman & Salvin, 1879
Pteronymia cotytto (Guérin-Méneville, 1844)					1				1
Heliconiinae Swainson, 1822
Heliconiini Swainson, 1822
Agraulis vanillae incarnata (N. Riley, 1926)	8	5	3	2	5	11	11	10	55
Dione moneta poeyii Butler, 1873	5	5							10
Dryas iulia moderata (N. Riley, 1926)	7	3	6	7	8	12	11	10	64
Heliconius charithonia vazquezae W. Comstock & F. Brown, 195	6	8	11	3	6	7	11	7	59
Heliconius erato petiverana (E. Doubleday, 1847)					7				7
Argynnini Swainson, 1833
Euptoieta claudia (Cramer, 1775)	6	6		8	11	9	5	9	54
Euptoieta hegesia meridiania Stichel, 1938	10	6	10	9	7	8	10	10	70
Limenitidinae Behr, 1864
Limenitidini Behr, 1864
*Limenitis arthemis astyanax (Fabricius, 1775)	4				3				7
*Adelpha paroeca paroeca (H. Bates, 1864)					9	8			17
*Adelpha fessonia fessonia (Hewitson, 1847)	7	9	5	6	9	11	7	16	70
*Adelpha basiloides (H. Bates, 1865)	9	6			8	3	8		34
Apaturinae Boisduval, 184
*Asterocampa celtis antonia (W. H. Edwards, 1878)	9	14	7	6	6	7	6	13	68
*Asterocampa leilia (W. H. Edwards, 1874)	8	11	10	4	7	8	10	15	73
*Asterocampa clyton louisa D. Stallings & Turner, 1947	4	7	10	9	9	12	8	11	70
*Asterocampa idyja argus (H. Bates, 1864)	13				6	9			28
*Doxocopa pavon theodora (Lucas, 1857)	9	11							20
Doxocopa laure laure (Drury, 1773)	6	9	9		11	5	10		50
Biblidinae Boisduval, 1833
Biblidini Boisduval, 1833
*Biblis hyperia aganisa Boisduval, 1836	9	3	6	9	14	12	10	5	68
Mestra amymone (Ménétriés, 1857)	10	13	9	7	15	11	5	10	80
Catonephelini Orfila, 1952
*Eunica tatila tatila (Herrich-Schäffer, 1855)	10	5	10		9	14			48
*Eunica monima (Stoll, 1782)	9	10			10				29
*Myscelia ethusa ethusa (Doyère, 184)	9	9	8	8	7	8	4	8	61
Ageroniini E. Doubleday, 1847
*Hamadryas februa ferentina (Godart, 1824)	9	6	5	5	10	13	11	10	69
*Hamadryas glauconome glauconome (H. Bates, 1864)	4	4	11		5	5			29
Epiphelini Jenkins, 1987
*Epiphile adrasta adrasta Hewitson, 1861	2	3			7				12
*Temenis laothoe (Cramer, 1777)					4				4
Eubagini Burmeister, 1878
Dynamine postverta mexicana d'Almeida, 1952	5	4	2	6	3	5	3	5	33
Cyrestinae Guenée, 1865
Cyrestini Guenée, 1865
Marpesia petreus (Cramer, 1776)	3	3			1				7
Nymphalinae Rafinesque, 1815
Nymphalini Rafinesque, 1815
Vanessa virginiensis (Drury, 1773)	6	5			6				17
Vanessa cardui (Linnaeus, 1758)	8	10	4		10	8	8	6	54
*Vanessa atalanta rubria (Fruhstorfer, 199)	3	3	2	6	3	6	4	4	31
*Polygonia interrogationis (Fabricius, 1798)	1	5							6
Victorinini Scudder, 1893
Anartia jatrophae luteipicta (Fruhstorfer, 197)	3	3	6	4	9	7	6	10	48
Anartia fatima fatima (Fabricius, 1793)	4	6	6	5	6	11	9	9	56
Siproeta stelenes biplagiata (Fruhstorfer, 197)	7	4	7	5	4	11	10	13	61
Junoniini Reuter, 1896
Junonia coenia coenia Hübner, 1822		4	1	1		4	3	4	17
Melitaeini Newman, 187
Chlosyne janais janais (Drury, 1782)	10	9	8	8	5	13	16	15	84
Chlosyne definita definita (E. Aaron, 1885)	3	9	7	7					26
Chlosyne endeis pardelina Scott, 1986	11	8	7		9	8	7		50
Chlosyne rosita browni Bauer, 1961	8	13	7	9	10	11	4	11	73
Chlosyne theona bollii (W. H. Edwards, 1877)	9	12	7	13	5	14	17		77
Chlosyne lacinia adjutrix Scudder, 1875	7	8	5	10	12	15	11	13	81
Microtia elva elva H. Bates, 1864	12	4	7	11	17	13	9	10	83
Dymasia dymas dymas (W. H. Edwards, 1877)	8				10				18
Texola elada ulrica (W. H. Edwards, 1877)	5	9	8	10					32
Anthanassa texana texana (W. H. Edwards, 1863)	11	7	12	7	11	14	12	17	91
Anthanassa ardys (Hewitson, 1864)	12				12				24
Anthanassa ptolyca (H. Bates, 1864)	10	10	8						28
Anthanassa argentea (Godman & Salvin, 1882)	6	7	12	7	15	12	9	18	86
Anthanassa tulcis (H. Bates, 1864)					16	13			29
Phyciodes graphica (R. Felder, 1869)	6	8	8	10					32
Phyciodes phaon phaon (W. H. Edwards, 1864)	11	13	6						30
Phyciodes tharos tharos (Drury, 1773)	6	10	8	9	5	12	12	14	76
Charaxinae Guenée, 1865
Anaeini Reuter, 1896
*Anaea aidea (Guérin-Méneville, 1844)	15	11	12	12	12	20	22	18	122
*Fountainea glycerium glycerium (E. Doubleday, 1849)	2	5	3		9	6			25
*Memphis pithyusa pithyusa (R. Felder, 1869)	5				4				9
Satyrinae Boisduval, 1833
Satyrini Boisduval, 1833
*Cyllopsis dospassosi L. Miller, 1974	3				4	7			14
*Cyllopsis gemma freemani (D. Stallings & Turner, 1947)	7	8	7	8	20	14	17	13	94
*Megisto rubricata rubricata (W. H. Edwards, 1871)	3								3
Hermeuptychia hermes (Fabricius, 1775)	8	9	8	8	11	13	5	8	70
Hesperiidae Latreille, 189
Eudaminae Mabille, 1877
Phocides polybius lilea (Reakirt, 1867)	1								1
Phocides urania urania (Westwood, 1852)	4	2			1	5			12
Polygonus leo arizonensis (Skinner, 1911)					2				2
Chioides albofasciatus (Hewitson, 1867)	6	5	5	8	5	6	8	11	54
Chioides zilpa (Butler, 1872)	6	5	7	8	5	7	15	9	62
Aguna asander asander (Hewitson, 1867)		3	1	4		4	2	4	18
Aguna metophis (Latreille, 1824)	2	5	3	3					13
Typhedanus undulatus (Hewitson, 1867)					1	1	3		5
Urbanus proteus proteus (Linnaeus, 1758)	7	4	7		6	11	11	10	56
Urbanus dorantes dorantes (Stoll, 179)	7	6	7		10	7	7		44
Urbanus procne (Plötz, 1881)	8	8	9	5	11	14	8	4	67
Astraptes fulgerator azul (Reakirt, 1867)	3	6	7	6	11	7	15	9	64
Astraptes alector hopfferi (Plötz, 1881)					7	10			17
Astraptes anaphus annetta Evans, 1952					2				2
Autochton cellus (Boisduval & Le Conte, 1837)	6				7				13
Autochton cincta (Plötz, 1882)	1	4	9		6	5	5		30
Autochton neis (Geyer, 1832)	7	4	6	7					24
Achalarus toxeus (Plötz, 1882)	8	5	9	4	5	5	3	8	47
Thorybes pylades albosuffusa H. Freeman, 1943					6				6
Cabares potrillo potrillo (Lucas, 1857)	8	7	9	7	3	8	5	7	54
Spathilepia clonius (Cramer, 1775)		2	4	5					11
Cogia hippalus hiska Evans, 1953	3	8	7	7					25
Pyrginae Burmeister, 1878
Carcharodini Verity, 194
Arteurotia tractipennis tractipennis Butler & H. Druce, 1872	7	4			5	7			23
Polyctor enops (Godman & Salvin, 1894)	3				7				10
Noctuana lactifera bipuncta (Plötz, 1884)					7	5			12
Bolla brennus brennus (Godman & Salvin, 1896)	4	6			6	4	5		25
Staphylus mazans (Reakirt, 1867)	8	6	4	8	10	6	11	14	67
Staphylus azteca (Scudder, 1872)	7				6				13
Pholisora catullus (Fabricius, 1793)	3	7	6	4	7	8	8	11	54
Erynnini Brues & F. Carpenter, 1932
Gorgythion begga pyralina (Möschler, 1877)	9	4	5	3	7	9	4	7	48
Sostrata nordica Evans, 1953	7								7
Grais stigmaticus stigmaticus (Mabille, 1883)	8	9	6		8	3			34
Timochares ruptifasciata (Plötz, 1884)					10				10
Chiomara georgina georgina (Reakirt, 1868)	5	6	5	9	7	14	9	13	68
Gesta invisus (Butler & H. Druce, 1872)	4	7	3	6	2	6	8	5	41
Erynnis funeralis (Scudder & Burgess, 187)	1	3	6	8					18
Achlyodidini Burmeister, 1878
Eantis tamenund (W. H. Edwards, 1871)	5	6	10	5	12	7	11	8	64
Zera hyacinthinius hyacinthinus (Mabille, 1877)	5	7	6	6	4				28
Pyrgini Burmeister, 1878
Carrhenes canescens canescens (R. Felder, 1869)	3								3
Systasea pulverulenta (R. Felder, 1869)	7	8	9	6	6	7	6	4	53
Celotes nessus (W. H. Edwards, 1877)			8	6			4	6	24
Pyrgus albescens Plötz, 1884	8	10	7	3	12	8	13	16	77
Pyrgus oileus (Linnaeus, 1767)	6	11	6	5	22	7	14	19	90
Pyrgus philetas W. H. Edwards, 1881	1	1	1	3					6
Heliopyrgus sublinea (Schaus, 192)	6	6	7		8	5			32
Heliopetes laviana laviana (Hewitson, 1868)	9	5	5	5	8	4	9	8	53
Heliopetes macaira macaira (Reakirt, 1867)					9				9
Hesperiinae Latreille, 189
Thymelicini Tutt, 195
Ancyloxypha arene (W. H. Edwards, 1871)	7	7	3	7	12	4	2	9	51
Copaeodes aurantiaca (Hewitson, 1868)	4	3	6	4	7	11	3	10	48
Copaeodes minima (W. H. Edwards, 187)	2	5	5	6	12	12	10	10	62
Calpodini A. Clark, 1948
Panoquina lucas (Fabricius, 1793)					2	5			7
Anthoptini A. Warren, 29
Synapte pecta Evans, 1955					1				1
Moncini A. Warren, 28
Remella rita (Evans, 1955)					2				2
Amblyscirtes tolteca tolteca Scudder, 1872	2								2
Cymaenes trebius (Mabille, 1891)					5				5
Lerodea eufala eufala (W. H. Edwards, 1869)	4	3	8		4	6			25
Lerema accius (J. E. Smith, 1797)	5	5	3	6	6	10	9	7	51
Lerema liris Evans, 1955	5	7	4	5	7	3	6	6	43
Vettius fantasos (Cramer, 178)					2	4			6
Hesperiini Latreille, 189
Hylephila phyleus phyleus (Drury, 1773)	3	3	3	2	3	5	8	7	34
Polites vibex praeceps (Scudder, 1872)	4	5	3	4	7	7	2	5	37
Wallengrenia otho otho (J. E. Smith, 1797)					4				4
Atalopedes campestris huron (W. H. Edwards, 1863)	1	2	4	3	5	4	4	4	27
Poanes melane vitellina (Herrich-Schäffer, 1869)	4	4							8
Anatrytone mazai (H. Freeman, 1969)					3				3
Quasimellana eulogius (Plötz, 1882)	4	2				3	4	3	16
Quinta cannae (Herrich-Schäffer, 1869)					6	2			8
Nyctelius nyctelius nyctelius (Latreille, 1824)	5	3	5	6	6	9	7	9	50
