# Supplementary material for: Hybridization of Oxalis corniculata and O. dillenii in their non-native range
Source: PhytoKeys. 2021 May 18;178:17–30. doi: 10.3897/phytokeys.178.61031 (PMC8149379; doi:10.3897/phytokeys.178.61031)
Supplement: Supplementary material 2 — Taxonomic details of Oxalis × vanaelstii and its parents [file phytokeys-178-017-s002.txt]

taxonID	acceptedNameUsageID	parentNameUsageID	scientificName	scientificNameAuthorship	kingdom	phylum	class	order	superfamily	family	genus	subgenus	specificEpithet	infraspecificEpithet	taxonRank	taxonomicStatus	modified	namePublishedIn	scientificNameID	verbatimTaxonRank	taxonRemarks	higherClassification
1		29062	Oxalis dillenii Jacq.	Jacq.	Plantae	Tracheophyta	Magnoliopsida	Oxalidales		Oxalidaceae	Oxalis		dillenii		species	accepted	2021-02-11	Phytokeys	urn:lsid:ipni.org:names:177944-2			Plantae|Viridiplantae|Streptophyta|Embryophyta|Tracheophyta|Spermatophytina|Magnoliopsida|Rosanae|Oxalidales|Oxalidaceae|Oxalis
2		29062	Oxalis corniculata L.	L.	Plantae	Tracheophyta	Magnoliopsida	Oxalidales		Oxalidaceae	Oxalis		corniculata		species	accepted	2021-02-11	Phytokeys	urn:lsid:ipni.org:names:177893-2			Plantae|Viridiplantae|Streptophyta|Embryophyta|Tracheophyta|Spermatophytina|Magnoliopsida|Rosanae|Oxalidales|Oxalidaceae|Oxalis
3		29062	Oxalis x vanaelstii	Hoste, Meeus & Groom	Plantae	Tracheophyta	Magnoliopsida	Oxalidales		Oxalidaceae	Oxalis		vanaelstii		nothospecies	accepted	2021-02-11	Phytokeys				Plantae|Viridiplantae|Streptophyta|Embryophyta|Tracheophyta|Spermatophytina|Magnoliopsida|Rosanae|Oxalidales|Oxalidaceae|Oxalis
